# Supplementary material for: Molecular Detection of HPV, EBV, HSV-1, HCMV, and H. pylori Pathogens: An Evaluation among Polish Children with Molar Incisor Hypomineralization (MIH)
Source: Pathogens. 2024 Apr 22;13(4):345. doi: 10.3390/pathogens13040345 (PMC11054144; doi:10.3390/pathogens13040345)
Supplement: Supplementary file 1 [file pathogens-13-00345-s001.zip]

Archive with 1 entries (1 files):
- pathogens-2902294-supplementary.xlsx
