# Supplementary material for: Molecular Detection of HPV, EBV, HSV-1, HCMV, and H. pylori Pathogens: An Evaluation among Polish Children with Molar Incisor Hypomineralization (MIH)
Source: Pathogens. 2024 Apr 22;13(4):345. doi: 10.3390/pathogens13040345 (PMC11054144; doi:10.3390/pathogens13040345)
Supplement: Supplementary file 1 [file pathogens-13-00345-s001.zip › pathogens-2902294-supplementary.xlsx]

## Sheet: MIH
nr	Gender Female 1/Male 0	Age	Miscarriage Yes 1/No 0	Type of labour natural birth 1/caesarean section 0	Complication during labour Yes 1/No 0	Smoking cigarettes during pregnancy Yes 1/No 0	Alcohol consumption during pregnancy Yes 1/No 0	Folic acid supplementation during pregnancy Yes 1/No 0	Vitamins supplementation during pregnancy Yes 1/No 0	Drugs during pregnancy Yes 1/No 0	Diseases during pregnancy Yes 1/No 0	Varicella infection under the age of 3 Yes 1/No 0	Ear infection under the age of 3 Yes 1/No 0	Pneumonia under the age of 3 Yes 1/No 0	Asthma under the age of 3 Yes 1/No 0	Bronchitis under the age of 3 Yes 1/No 0	Fever episodes >39°C under the age of 3 Yes 1/No 0	Breast-feeding Yes 1/No 0	HPV 16 Yes 1/No 0	HPV 18 Yes 1/No 0	EBV Yes 1/No 0	H.pylori Yes 1/No 0	HSV-1 Yes 1/No 0	HCMV Yes 1/No 0
1	1	9	0	1	0	0	0	1	1	1	1	0	0	1	1	0	1	1	0	0	1	0	0	0
2	0	9	1	1	0	0	0	1	1	0	0	0	0	0	0	0	0	1	0	0	0	0	0	0
3	0	9	0	1	0	0	0	1	1	0	0	0	0	0	0	0	0		0	0	0	1	0	0
4	0		0	1	0	0	0	1	1	0	0	0	0	0	0	0	0		1	0	0	0	0	0
5	1	12	0	1	0	0	0	1	1	0	0	0	0	0	0	0	0	1	0	0	0	0	0	0
6	1	9	0	1	0	1	1	0	0	0	0	0	0	0	0	0	0	0	1	1	1	0	0	0
7	0	12	0	0	0	0	0	0	0	0	0	0	0	0	0	0	0	1	0	0	0	0	0	0
8	0	8	0	1		1	0	0	0	0	0	0	0	0	0	0	0		0	0	0	0	0	0
9	0	8	0	1	0	1	0	1	1	0	0	0	1	0	0	0	0	1	0	0	0	0	0	0
10	0	11	0	0	1	0	0	1	0	0	1	0	0	0	0	0	0	1	0	0	0	0	0	0
11	0	8	0	0	0	0	0	1	1	1	1	1	0	0	1	1	0	1	0	0	0	0	0	0
12	1	11	0	0	1	0	0	1	1	1	1	0	0	0	0	0	1	1	0	0	0	0	0	0
13	0	10	0	0	1	0	0	1	1	1	0	0	0	0	0	0	0	1	0	0	0	0	0	0
14	1	9	0	1	0	0	0	1	1	1	1	0	1	1	1	1	1	1	0	0	0	0	0	0
15	1	13	0	1	1	0	0	1	1	1	0	0	1	0	1	1	0	1	0	0	0	1	0	0
16	1	9	1	1	0	0	0	1	1	0	0	0	0	0	0	0	0	1	0	0	1	0	0	0
17	0	8	1	1	1	0	0	1	1	0	1	0	0	1	1	0	1	1	0	0	1	1	0	0
18	1	9	0	1	0	0	0	0	0	1	1	0	1	0	0	0	0	1	0	0	1	0	0	0
19	1	8	0	0	1	0	0	1	0	1	1	0	1	0	0	0	1	1	0	0	0	0	0	0
20	0	9	0	1	0	1	0	1	1	0	0	0	0	0	1	1	0	1	0	0	0	0	0	0
21	0	11	1	0	0	0	0	1	0	0	0	1	1	0	0	0	0	1	0	0	1	1	0	0
22	0	10	0	1	0	0	0	1	1	0	0	1	0	0	0	0	1	1	0	1	1	0	1	0
23	0	10	0	1	0	0	0	1	0	0	0	0	0	1	0	1	1	1	0	0	0	0	0	0
24	1	9	0	1	0	0	0	1	0	0	0	0	0	1	0	1	1	1	0	0	0	1	0	0
25	0	9	1	0	0	0	0	1	1	1	0	1	0	0	0	1	1	1	0	0	0	1	0	0
26	0	9	0	1	0	1	1	0	0	0	0	1	1	0	0	0	1	0	0	0	0	0	0	0
27	1	8	0	0	1	0	0	1	1	0	0	0	0	0	0	0	0	0	0	0	0	0	0	0
28	1	8	0	1	0	0	0	1	1	1	0	0	1	1	0	1	1	1	0	0	0	0	0	0
29	0	8	0	1	0	0	0	1	0	1	0	0	0	0	0	0	1	1	0	0	0	0	0	0
30	1	9	0	0	0	0	0	1	0	0	0	0	0	0	0	0	0	1	0	0	0	0	0	0
31	0	7	0	1	0	0	0	0	0	1	1	0	1	1	0	1	1	1	0	0	0	0	0	0
32	0	10	0	1	0	1	0	1	0	0	0	0	0	0	0	1	0	1	1	0	1	0	0	1
33	0	7	0	0	0	0	0	1	1	0	0	0	1	0	0	0	1	1	0	0	0	0	0	1
34	0	11	0	1	0	0	0	1	1	0	0	1	1	0	0	0	0	1	0	0	1	0	1	0
35	1	7	0	0	1	0	0	1	1	1	1	0	0	1	0	0	0	1	0	0	0	0	0	0
36	0	6	0	0	1	0	0			1	0	0	0	0	0	0		1	0	0	0	0	0	0
37	1	6	0	1	1	0	0	1	1	0	0	0	0	0	0	0	0	1	0	0	0	0	0	0
38	0	8	0	0	1	0	0	1	1	1	1		0	0	0	1	0		0	0	0	0	0	0
39	1	7	0	1	1	0	0	1	1	0	0	0	1	1	0	1	1	1	0	0	1	0	0	0
40	0	7	0	1	0	0	0	1	1	1	1	0	0	1	0	0	1	1	0	0	1	0	0	0
41	1	6	0	0	1	1	0	0	0	0	0	1	0	0	0	0	0	1	0	0	1	0	0	0
42	0	7	0	0	1	0	0	1	1	1	1	0	0	0	0	1	1	1	0	0	0	0	0	0
43	1	8	0	1	0	0	0	1	1	0	1	0	0	0	0	0		1	0	0	0	0	0	0
44	0	7	0	0	1	0	0	1	1	0	0	0	0	0	0	0	1	1	0	0	0	0	0	0
45	0	8	0	1	0	0	0	1	1	1	0	1	0	0	0	0	0	1	0	0	1	0	0	0
46	1	7	1	0	0	0	0		1	1	1	1	1	0	0	0	0	1	0	0
47	1	7	0	1	1	0	0	1	0	1	1	0	0	0	0	0	0	1	0	0	1	0	0	0
48	1	7	1	0	1	0	0	1	1	1		0	1	1	0	1	0	0			1	0	0	0

## Sheet: control
nr	Gender Female 1/Male 0	Age	Miscarriage Yes 1/No 0	Type of labour natural birth 1/caesarean section 0	Complication during labour Yes 1/No 0	Smoking cigarettes during pregnancy Yes 1/No 0	Alcohol consumption during pregnancy Yes 1/No 0	Folic acid supplementation during pregnancy Yes 1/No 0	Vitamins supplementation during pregnancy Yes 1/No 0	Drugs during pregnancy Yes 1/No 0	Diseases during pregnancy Yes 1/No 0	Varicella infection under the age of 3 Yes 1/No 0	Ear infection under the age of 3 Yes 1/No 0	Pneumonia under the age of 3 Yes 1/No 0	Asthma under the age of 3 Yes 1/No 0	Bronchitis under the age of 3 Yes 1/No 0	Fever episodes >39°C under the age of 3 Yes 1/No 0	Breast-feeding Yes 1/No 0	HPV 16 Yes 1/No 0	HPV 18 Yes 1/No 0	EBV Yes 1/No 0	H.pylori Yes 1/No 0	HSV-1 Yes 1/No 0	HCMV Yes 1/No 0
1	1	12	0	1	0	0	0	1	1	1	1	0	0	0	0	1	0	1	0	0	0	0	0	0
2	1	8	0	0	1	0	0	1	0	1	0	0	0	0	1	1	0	1	0	0	0	0	0	0
3	0	8	0	0	0	0	0	1	1	0	0	0	0	0	0	0	0	1	0	0	0	0	0	0
4	1	8	0	1	1	0	0	1	0	0	0	0	0	0	0	0	0	1	0	0	0	0	0	0
5	1	12	0	1	0	0	0	1	0	0	0	0	0	0	0	0	0	1	0	0	0	1	0	0
6	0	8	0	1	0	0	0	1	0	1	0	1	0	0	0	1	1	1	0	0	0	0	1	0
7	0	8	1	1	0	1	0	1	1	0	0	0	0	0	0	0	1	1	0	0	0	0	0	0
8	1	10	0	1	0	0	0	1	0	0	0	0	0	0	0	1	0	1	0	0	0	0	0	0
9	1	10	0	1	0	0	0	0	0	0	1	0	0	0	0	0	0	1	0	0	0	0	0	0
10	0	11	0	0	0	0	0	1	1	1	1	0	0	0	0	1	0	1	0	0	1	0	0	0
11	0	10	0	0	0	0	0	1	0	0	0	0	1	0	0	0	0	0	0	0	1	0	0	0
12	0	9	0	1	0	0	0	0	0	0	0	0	0	0	0	1	0	1	0	0	1	0	0	0
13	1	8	0	0	1	0	0	0	0	0	1	0	0	0	0	0	0	1	0	0	0	0	0	0
14	0	8	0	1	0	0	0	1	0	1	0	0	0	0	0	0	1	1	0	0	0	0	0	0
15	1	8	1	1	1	0	0	1	0	1	0	0	0	0	0	0	1	1	0	0	0	0	0	0
16	0	8	0	1	0	0	0	1	1	0	0	0	0	0	0	1	0	0	0	0	1	0	0	0
17	0	8	0	0	0	0	0	1	0	0	0	1	0	0	0	0	0	1	0	0	1	0	0	0
18	0	8	0	0	0	0	0	1	0	0	0	1	0	0	0	0	0	1	0	0	0	0	0	0
19	1	9	0	0	0	0	0	1	1	0	0	0	1	0	1	0	0	1	0	0	0	0	0	0
20	0	8	0	1	0	0	0	1	0	0	0	0	0	0	0	0	0	1	0	0	0	0	0	0
21	0	8	1	0	1	0	0	1	0	1	1	0	0	0	0	1	0	1	0	0	0	0	1	0
22	1	8	1	1	0	0	0	1	1	0	0	0	0	0	0	1	1	1	0	0	0	0	0	0
23	1	10	0	1	0	0	0	1	1	1	1	0	1	0	0	1	1	1	0	0	0	0	1	0
24	1	10	1	0	0	0	0	0	0	0	1	0	0	0	0	0	1	0	0	0	0	0	0	0
25	0	8	0	0	1	0	0	1	1	0	0	0	0	0	0	0	0	1	0	0	0	0	0	0
26	1	8	0	1	0	0	0	1	1	0	0	0	0	1	0	1	0	1	1	0	1	0	0	0
27	1	11	0	1	0	1	1	1	0	0	0	0	0	0	0	0	0	1	0	0	0	0	0	0
28	1	9	0	1	1	0	0	1	1	0	1	1	0	1	0	1	0	1	1	0	1	0	0	1
29	0	9	0	1	0	0	0	1	1	0	0	1	1	0	0	0	0	1	1	0	1	0	0	0
30	1	8	1	1	0	0	0	1	1	0	0	1	0	1	1	1	0	1	0	0	0	0	0	0
31	0	9	0	0	0	1	0	1	1	0	0	1	0	0	0	0	0	0	1	0	0	0	0	0
32	1	10	1	1	0	0	0	1	1	1	0	1	0	0	0	0	1	1	1	0	0	0	0	0
33	1	9	0	1	0			0	0	0	0	0	0	0	0	0	0		0	0	1	1	0	0
34	1	7	0	0	0	0	0	1	1	1	1	0	0	0	0	1	0	1	0	0	0	0	1	0
35	1	9	0	0	0	0	0	1	1	0	0	1	0	1	0	1	0	1	0	0	1	0	0	0
36	1	7	0	0	0	0	0	1	1	0	0	1	0	1	0	1	1	1	0	0	1	0	0	0
37	1	7	1	0	0	0	0	1	1	1	0	0	0	0	0	0	0	1	0	0	0	0	0	0
38	0	10	0	0	0	0	0	1	1	0	0	0	0	0	0	0	0	1	0	0	0	0	0	0
39	1	8	0	1	1	0	0	1	1	0	0	0	1	0	0	0	1	1	0	0	0	0	0	0
40	0	8	0	0	1	0	0	1	1	1	1	0	0	0	0	0	0	1	0	0	0	0	0	0
41	0	8	0	0	1	0	0	1	1	1	1	0	0	1	0	0	0	1	0	0	0	0	0	0
42	1	9	0	0	0	0	0	1	1	1	1	1	0	0	0	0	1		0	0	0	0	0	0
